# Supplementary material for: Economic Burden of Cervical and Head and Neck Cancer in Taiwan from a Societal Perspective
Source: Int J Environ Res Public Health. 2023 Feb 20;20(4):3717. doi: 10.3390/ijerph20043717 (PMC9967678; doi:10.3390/ijerph20043717)
Supplement: Supplementary file 1 [file ijerph-20-03717-s001.zip]

Archive with 1 entries (1 files):
- ijerph-2096446-supplementary.pdf
